# Supplementary material for: SPIM-Flow: An Integrated Light Sheet and Microfluidics Platform for Hydrodynamic Studies of Hydra
Source: Biology (Basel). 2023 Jan 11;12(1):116. doi: 10.3390/biology12010116 (PMC9856110; doi:10.3390/biology12010116)
Supplement: Supplementary file 1 [file biology-12-00116-s001.zip]

Archive with 14 entries (11 files):
- SPIM-Flow Videos/
- SPIM-Flow Videos/S1 Hydra feeding behavior.mov
- SPIM-Flow Videos/S2 Hydra tentacle sway behavior .mov
- SPIM-Flow Videos/S3 Hydra response to flow.mov
- SPIM-Flow Videos/S4 Psuedo-skeletons and tracking.mov
- SPIM-Flow Videos/S5 Hydrodynamic pathline visualizations sample visualizations (Original videos and FlowTrace are provided).mov
- Supplementy.pdf
- __MACOSX/
- __MACOSX/SPIM-Flow Videos/
- __MACOSX/SPIM-Flow Videos/._S1 Hydra feeding behavior.mov
- __MACOSX/SPIM-Flow Videos/._S2 Hydra tentacle sway behavior .mov
- __MACOSX/SPIM-Flow Videos/._S3 Hydra response to flow.mov
- __MACOSX/SPIM-Flow Videos/._S4 Psuedo-skeletons and tracking.mov
- __MACOSX/SPIM-Flow Videos/._S5 Hydrodynamic pathline visualizations sample visualizations (Original videos and FlowTrace are provided).mov
